# Supplementary material for: SSH Analysis of Endosperm Transcripts and Characterization of Heat Stress Regulated Expressed Sequence Tags in Bread Wheat
Source: Front Plant Sci. 2016 Aug 17;7:1230. doi: 10.3389/fpls.2016.01230 (PMC4988357; doi:10.3389/fpls.2016.01230)
Supplement: Supplementary File — Gene Ontology (GO) enrichment analysis of the cloned Expressed Sequence Tags (ESTs) identified from the screening of FSH libraries generated from the wheat cv. HD2985; Singular Enrichment Analysis (SEA) tool was used; putative conserved domain were also predicted using the Pfam and InterProScan 5 databases. [file DataSheet1.xlsx]

## Sheet: Sheet1
Supplementary File S3. Gene Ontology (GO) enrichment analysis of the cloned Expressed Sequence Tags (ESTs) identified from the screening of FSH libraries generated from the wheat cv. HD2985; Singular Enrichment Analysis (SEA) tool was used; putative conserved domain were also predicted using the Pfam and InterProScan 5 databases.
ID	Accession no.	Molecular Function	Biological Process	Cellular Component	Domain Identified
CLONE_1	tplb0037o02		GO:0009765 photosynthesis, light harvesting,	GO:0016020 membrane,	IPR001344Family,Chlorophyll A-B binding protein
CLONE_2	tplb0015l11	GO:0005524 ATP binding	,	,	IPR003959Domain,AAA ATPase, core
CLONE_3	tplb0017c09	GO:0005524 ATP binding	,	,	IPR001404Family,Heat shock protein Hsp90
CLONE_4	tplb0029f07		GO:0009765 photosynthesis, light harvesting,	GO:0016020 membrane,	IPR001344Family,Chlorophyll A-B binding protein
CLONE_5	tplb0015l11	GO:0005524 ATP binding	,	,	IPR003959Domain,AAA ATPase, core
CLONE_6	AK331771		,	,	IPR002068Domain,Heat shock protein Hsp20
CLONE_7	tplb0002g24	GO:0005524 ATP binding	,	,	IPR003959Domain,AAA ATPase, core
CLONE_8	tplb0002h19	GO:0003824 catalytic activity	GO:0008152 metabolic process,	,	IPR000741Family,Fructose-bisphosphate aldolase, class-I
CLONE_9	AB042240_2		,	GO:0030076 light-harvesting complex,GO:0016020 membrane	IPR000484Family,Photosynthetic reaction centre, L and M subunits
CLONE_10	tplb0036a24	GO:0005524 ATP binding	,	,	IPR003959Domain,ATPase, AAA-type, core
CLONE_11	AB042240_2		,	GO:0030076 light-harvesting complex,GO:0016020 membrane	GO:0016020 membrane,Photosynthetic reaction centre, L and M subunits
CLONE_12	tplb0036a24	GO:0005524 ATP binding	,	,	IPR003959Domain,ATPase, AAA-type, core
CLONE_13	AB042240_2		,	GO:0030076 light-harvesting complex, GO:0016020 membrane	IPR000484Family,Photosynthetic reaction centre, L and M subunits
CLONE_14	tplb0017l22	GO:0005524 ATP binding	,	,	IPR003959Domain,AAA ATPase, core
CLONE_15	tplb0017c09	GO:0005524 ATP binding	,	,	IPR003594Domain,ATP-binding region, ATPase-like
CLONE_16	AK331771		,	,	IPR002068Domain,Heat shock protein Hsp20
CLONE_17	tplb0017c09	GO:0005524 ATP binding	,	,	IPR001404Family,Heat shock protein Hsp90
CLONE_18	tplb0033i03		GO:0009765 photosynthesis, light harvesting,	GO:0016020 membrane,	IPR001344Family,Chlorophyll A-B binding protein
CLONE_19	tplb0017c09	GO:0005524 ATP binding	,	,	IPR001404Family,Heat shock protein Hsp90
CLONE_20	AK331374	GO:0005509 calcium ion binding	GO:0015979 photosynthesis, GO:0042549 photosystem II stabilization	GO:0019898 extrinsic to membrane, GO:0009654 oxygen evolving complex	IPR002628Family,Photosystem II manganese-stabilizing protein PsbO
CLONE_21	tplb0033i03		GO:0009765 photosynthesis, light harvesting,	GO:0016020 membrane,	IPR001344Family,Chlorophyll A-B binding protein
CLONE_22	tplb0017c09	GO:0005524 ATP binding	,	,	IPR001404Family,Heat shock protein Hsp90
CLONE_23	tplb0017c09	GO:0005524 ATP binding	,	,	IPR001404Family,Heat shock protein Hsp90
CLONE_24	AK331517	GO:0005509 calcium ion binding	GO:0015979 photosynthesis, GO:0042549 photosystem II stabilization	GO:0019898 extrinsic to membrane,GO:0009654 oxygen evolving complex	IPR002628Family,Photosystem II manganese-stabilizing protein PsbO
CLONE_25	tplb0017c09	GO:0005524 ATP binding	,	,	IPR001404Family,Heat shock protein Hsp90
CLONE_26	tplb0033i03		GO:0009765 photosynthesis, light harvesting,	GO:0016020 membrane,	IPR001344Family,Chlorophyll A-B binding protein
CLONE_27	tplb0002h19	GO:0003824 catalytic activity	GO:0008152 metabolic process,	,	IPR000741Family,Fructose-bisphosphate aldolase, class-I
CLONE_28	tplb0017c09	GO:0005524 ATP binding	,	,	IPR001404Family,Heat shock protein Hsp90
CLONE_29	tplb0044f08		,	,	,
CLONE_30	AK336166	GO:0004867 serine-type endopeptidase inhibitor activity	,	,	IPR002411Family,Seed allergens, alpha-amylase inhibitors, rice
CLONE_31	tplb0015m14	GO:0005524 ATP binding	,	,	IPR001404Family,Heat shock protein Hsp90
CLONE_32	tplb0009e21		,	,	IPR001954Family,Gliadin/LMW glutenin
CLONE_33	tplb0050j02	GO:0008676 3-deoxy-8-phosphooctulonate synthase activity,,, GO:0003824 catalytic activity ,	GO:0009058 biosynthetic process,GO:0008152 metabolic process	GO:0005737 cytoplasm,	IPR006218Domain,DAHP synthetase I/KDSA
CLONE_34	U72212_1	GO:0046872 metal ion binding,,, GO:0004784 superoxide dismutase activity ,	GO:0006801 superoxide metabolic process,	,	IPR001189Family,Manganese and iron superoxide dismutase
CLONE_35	AK334897		,	,	IPR001179Domain,Peptidylprolyl isomerase, FKBP-type
CLONE_36	tplb0052b04	GO:0045735 nutrient reservoir activity	,	,	IPR006045Domain,Cupin 1
CLONE_37	tplb0024m19	GO:0015078 hydrogen ion transmembrane transporter activity	GO:0015986 ATP synthesis coupled proton transport,	GO:0033177 proton-transporting two-sector ATPase complex, proton-transporting domain,	IPR002379Family,ATPase, F0/V0 complex, subunit C
CLONE_38	AK335251		,	,	IPR005578Family,Hrf1
CLONE_39	AF350423_1		,	,	IPR002068Domain,Heat shock protein Hsp20
CLONE_40	M11073_1		,	,	IPR001376Family,Gliadin, alpha/beta
CLONE_41	DQ512353_1	GO:0003700 transcription factor activity	,	GO:0005634 nucleus,	IPR002100Domain,Transcription factor, MADS-box
CLONE_42	tplb0047n20		,	,	,
CLONE_43	tplb0004e24	GO:0005515 protein binding	,	,	IPR001611Repeat,Leucine-rich repeat
CLONE_44	AJ278243_1	GO:0003824 catalytic activity	GO:0008152 metabolic process,	,	IPR013785Domain,Aldolase-type TIM barrel
CLONE_45	tplb0004b04	GO:0005488 binding,,, GO:0003824 catalytic activity ,	GO:0008152 metabolic process,	,	IPR002587Family,Myo-inositol-1-phosphate synthase
CLONE_46	tplb0017k15		,	,	IPR001440Repeat,Tetratricopeptide TPR-1
CLONE_47	EF109297_1		,	,	IPR003612Domain,Plant lipid transfer protein/seed storage/trypsin-alpha amylase inhibitor
CLONE_48	AF508970_1		,	,	IPR001983Family,Translationally controlled tumour-associated TCTP
CLONE_49	AK333273	GO:0003743 translation initiation factor activity	GO:0006413 translational initiation,	GO:0005852 eukaryotic translation initiation factor 3 complex,	IPR008905Domain,Eukaryotic translation initiation factor 3 subunit 8, N-terminal
CLONE_50	AK330831	GO:0005198 structural molecule activity	,	,	IPR006843Family,PAP fibrillin
CLONE_51	tplb0057j18		,	,	,
CLONE_52	X57407_1		,	,	IPR002683Family,Photosystem II oxygen evolving complex protein PsbP
CLONE_53	tplb0017c09	GO:0005524 ATP binding	,	,	IPR001404Family,Heat shock protein Hsp90
CLONE_54	tplb0004p24		,	,	IPR002683Family,Photosystem II oxygen evolving complex protein PsbP
CLONE_55	tplb0060d09	GO:0051287 NAD or NADH binding,GO:0005488 binding, GO:0003824 catalytic activity, GO:0004365 glyceraldehyde-3-phosphate dehydrogenase (phosphorylating) activity ,	GO:0006006 glucose metabolic process, GO:0008152 metabolic process	,	IPR000173Family,Glyceraldehyde 3-phosphate dehydrogenase
CLONE_56	tplb0017c09	GO:0005524 ATP binding	,	,	IPR001404Family,Heat shock protein Hsp90
CLONE_57	tplb0002h19	GO:0003824 catalytic activity	GO:0008152 metabolic process,	,	IPR000741Family,Fructose-bisphosphate aldolase, class-I
CLONE_58	U55859_1	GO:0005524 ATP binding	,	,	IPR001404Family,Heat shock protein Hsp90
CLONE_59	tplb0015g23		,	,	IPR001023Family,Heat shock protein Hsp70
CLONE_60	AK334943	GO:0051287 NAD binding,GO:0008943 glyceraldehyde-3-phosphate dehydrogenase activity,, ,	GO:0006006 glucose metabolism,	,	IPR000173Family,Glyceraldehyde 3-phosphate dehydrogenase
CLONE_61	tplb0004p24		,	,	IPR002683Family,Photosystem II oxygen evolving complex protein PsbP
CLONE_62	tplb0002h19	GO:0003824 catalytic activity	GO:0008152 metabolic process,	,	IPR000741Family,Fructose-bisphosphate aldolase, class-I
CLONE_63	tplb0013g06		,	,	IPR001023Family,Heat shock protein Hsp70
CLONE_64	tplb0002h19	GO:0003824 catalytic activity	GO:0008152 metabolic process,	,	IPR000741Family,Fructose-bisphosphate aldolase, class-I
CLONE_65	tplb0013g06		,	,	IPR001023Family,Heat shock protein Hsp70
CLONE_66	tplb0015g23		,	,	IPR001023Family,Heat shock protein Hsp70
CLONE_67	tplb0002h19	GO:0003824 catalytic activity	GO:0008152 metabolic process,	,	IPR000741Family,Fructose-bisphosphate aldolase, class-I
CLONE_68	AJ457979_1		,	,	IPR001709Domain,Flavoprotein pyridine nucleotide cytochrome reductase
CLONE_69	U55859_1	GO:0005524 ATP binding	,	,	IPR001404Family,Heat shock protein Hsp90
CLONE_70	AK331771		,	,	IPR002068Domain,Heat shock protein Hsp20
CLONE_71	tplb0015g23		,	,	IPR001023Family,Heat shock protein Hsp70
CLONE_72	tplb0002c11		,	,	,
CLONE_73	tplb0015g23		,	,	IPR001023Family,Heat shock protein Hsp70
CLONE_74	AF005993_1		,	,	IPR001023Family,Heat shock protein Hsp70
CLONE_75	tplb0015g23		,	,	IPR001023Family,Heat shock protein Hsp70
CLONE_76	AK334943	GO:0051287 NAD binding,GO:0008943 glyceraldehyde-3-phosphate dehydrogenase activity,, ,	GO:0006006 glucose metabolism,	,	IPR000173Family,Glyceraldehyde 3-phosphate dehydrogenase
CLONE_77	AF005993_1		,	,	IPR001023Family,
CLONE_78	tplb0015g23		,	,	IPR001023Family,Heat shock protein Hsp70
CLONE_79	tplb0015g23		,	,	IPR001023Family,Heat shock protein Hsp70
CLONE_80	X57407_1		,	,	IPR002683Family,Photosystem II oxygen evolving complex protein PsbP
CLONE_81	tplb0028e15		,	,	,
CLONE_82	AF005993_1		,	,	IPR001023Family,Heat shock protein Hsp70
CLONE_83	tplb0028e15		,	,	,
CLONE_84	AF005993_1		,	,	IPR001023Family,Heat shock protein Hsp70
CLONE_85	tplb0017c09	GO:0005524 ATP binding	,	,	IPR001404Family,Heat shock protein Hsp90
CLONE_86	AF005993_1		,	,	IPR001023Family,Heat shock protein Hsp70
CLONE_87	tplb0017c09	GO:0005524 ATP binding	,	,	IPR001404Family,Heat shock protein Hsp90
CLONE_88	tplb0015g23		,	,	IPR001023Family,Heat shock protein Hsp70
CLONE_89	tplb0017c09	GO:0005524 ATP binding	,	,	IPR001404Family,Heat shock protein Hsp90
CLONE_90	AF005993_1		,	,	IPR001023Family,Heat shock protein Hsp70
CLONE_91	AK330772		,	GO:0016020 membrane,	IPR001344Family,Chlorophyll A-B binding protein
CLONE_92	tplb0017c09	GO:0005524 ATP binding	,	,	IPR001404Family,Heat shock protein Hsp90
CLONE_93	tplb0015h17	GO:0005524 ATP binding	,	,	IPR001404Family,Heat shock protein Hsp90
CLONE_94	tplb0015h17	GO:0005524 ATP binding	,	,	IPR001404Family,Heat shock protein Hsp90
CLONE_95	tplb0002c11		,	,	,
CLONE_96	tplb0015h17	GO:0005524 ATP binding	,	,	IPR001404Family,Heat shock protein Hsp90
CLONE_97	X64618_1		,	,	IPR002068Domain,Heat shock protein Hsp20
CLONE_98	tplb0015h17	GO:0005524 ATP binding	,	,	IPR001404Family,Heat shock protein Hsp90
CLONE_99	tplb0058i03		GO:0009765 photosynthesis, light harvesting,	GO:0016020 membrane,	IPR001344Family,Chlorophyll A-B binding protein
CLONE_100	U55859_1	GO:0005524 ATP binding	,	,	IPR001404Family,Heat shock protein Hsp90
CLONE_101	tplb0015h17	GO:0005524 ATP binding	,	,	IPR001404Family,Heat shock protein Hsp90
CLONE_102	tplb0015h17	GO:0005524 ATP binding	,	,	IPR001404Family,Heat shock protein Hsp90
CLONE_103	U55859_2	GO:0005524 ATP binding	,	,	IPR001404Family,Heat shock protein Hsp90
CLONE_104	tplb0013g06		,	,	IPR001023Family,Heat shock protein Hsp70
CLONE_105	DQ665783_1	GO:0005524 ATP binding	,	,	IPR001404Family,Heat shock protein Hsp90
CLONE_106	tplb0015h17	GO:0005524 ATP binding	,	,	IPR001404Family,Heat shock protein Hsp90
CLONE_107	tplb0013g06		,	,	IPR001023Family,Heat shock protein Hsp70
CLONE_108	tplb0015g23		,	,	IPR001023Family,Heat shock protein Hsp70
CLONE_109	AK335795		,	,	IPR001023Family,Heat shock protein Hsp70
CLONE_110	AK332751		,	,	IPR001179Domain,Peptidylprolyl isomerase, FKBP-type
CLONE_111	AK335795		,	,	IPR001023Family,Heat shock protein Hsp70
CLONE_112	tplb0005k10	GO:0004096 catalase activity	GO:0006118 electron transport,GO:0006979 response to oxidative stress	,	IPR002226Family,Catalase
CLONE_113	AK332751		,	,	IPR001179Domain,Peptidylprolyl isomerase, FKBP-type
CLONE_114	tplb0004b04	GO:0005488 binding,GO:0003824 catalytic activity,, ,	GO:0008152 metabolic process,	,	IPR002587Family,Myo-inositol-1-phosphate synthase
CLONE_115	tplb0008p13	GO:0016984 ribulose-bisphosphate carboxylase activity	GO:0015977 carbon utilization by fixation of carbon dioxide,	GO:0009573 chloroplast ribulose bisphosphate carboxylase complex,	IPR000894Domain,Ribulose bisphosphate carboxylase, small chain
CLONE_116	tplb0005k10	GO:0004096 catalase activity	GO:0006118 electron transport, GO:0006979 response to oxidative stress	,	IPR002226Family,Catalase
CLONE_117	tplb0013i06	GO:0020037 heme binding,GO:0004601 peroxidase activity,, ,	GO:0006118 electron transport, GO:0006979 response to oxidative stress	,	IPR002016Family,Haem peroxidase, plant/fungal/bacterial
CLONE_118	tplb0031c08		,	,	,
CLONE_119	AF005993_1		,	,	IPR001023Family,Heat shock protein Hsp70
CLONE_120	tplb0048a13		,	,	IPR002068Domain,Heat shock protein Hsp20
CLONE_121	AF005993_1		,	,	IPR001023Family,Heat shock protein Hsp70
CLONE_122	tplb0024m02	GO:0005524 ATP binding	,	,	IPR001023Family,Heat shock protein Hsp70
CLONE_123	tplb0046o12	GO:0043565 sequence-specific DNA binding,GO:0003700 transcription factor activity,, ,	GO:0006355 regulation of transcription, DNA-dependent,	GO:0005634 nucleus,	IPR000232Domain,Heat shock factor (HSF)-type, DNA-binding
CLONE_124	DQ665783_1	GO:0005524 ATP binding	,	,	IPR001404Family,Heat shock protein Hsp90
CLONE_125	tplb0007p08	GO:0016157 sucrose synthase activity	,	,	IPR000368Domain,Sucrose synthase
CLONE_126	AK332290		,	,	IPR002939Domain,Chaperone DnaJ, C-terminal
CLONE_127	AF174433_1		,	,	IPR000276Family,GPCR, rhodopsin-like
CLONE_128	tplb0007p08	GO:0016157 sucrose synthase activity	,	,	IPR000368Domain,Sucrose synthase
CLONE_129	tplb0002h08	GO:0003677 DNA binding,GO:0008270 zinc ion binding,, ,	,	,	IPR000315Domain,Zinc finger, B-box
CLONE_130	AK331030		,	,	IPR000232Domain,Heat shock factor (HSF)-type, DNA-binding
CLONE_131	AK335765		,	,	IPR001404Family,Heat shock protein Hsp90
CLONE_132	AK333175		,	,	IPR004240Family,Nonaspanin (TM9SF)
CLONE_133	tplb0045j11	GO:0031072 heat shock protein binding	,	,	IPR001623Domain,Heat shock protein DnaJ, N-terminal
CLONE_134	AK330477	GO:0005489 electron transporter activity	GO:0006118 electron transport,	,	IPR001841Domain,Zinc finger, RING-type
CLONE_135	tplb0007m08	GO:0003677 DNA binding, GO:0008270 zinc ion binding,, ,	,	,	IPR000058Domain,Zinc finger, AN1-type
CLONE_136	tplb0057l07		,	,	IPR008997Domain,Ricin B-related lectin
CLONE_137	AK332475		,	,	IPR004853Domain,Protein of unknown function DUF250
CLONE_138	tplb0057l07		,	,	IPR008997Domain,Ricin B-related lectin
CLONE_139	tplb0006k10		,	GO:0005634 nucleus,	IPR004015Family,SKIP/SNW
CLONE_140	tplb0028e19		,	,	,
CLONE_141	tplb0008a09	GO:0005509 calcium ion binding	,	,	IPR002048Domain,Calcium-binding EF-hand
CLONE_142	tplb0012m08	GO:0004347 glucose-6-phosphate isomerase activity	GO:0006094 gluconeogenesis,GO:0006096 glycolysis	,	IPR001672Family,Phosphoglucose isomerase (PGI)
CLONE_143	AK333308	GO:0004347 glucose-6-phosphate isomerase activity	GO:0006094 gluconeogenesis,GO:0006096 glycolysis	,	IPR001672Family,Phosphoglucose isomerase (PGI)
CLONE_144	tplb0028e19		,	,	,
CLONE_145	tplb0056m12	GO:0005524 ATP binding,GO:0005509 calcium ion binding, GO:0004672 protein kinase activity, GO:0004674 protein serine/threonine kinase activity , GO:0004713 protein tyrosine kinase activity	GO:0006468 protein amino acid phosphorylation,	,	IPR000719Domain,Protein kinase, core
CLONE_146	DQ322665_1	GO:0005524 ATP binding,GO:0004672 protein kinase activity,, ,	GO:0006468 protein amino acid phosphorylation,	,	IPR000719Domain,Protein kinase, core
CLONE_147	AK335749		,	,	IPR002068Domain,Heat shock protein Hsp20
CLONE_148	tplb0008g18		,	,	IPR008806Domain,RNA polymerase III Rpc82, C -terminal
CLONE_149	AK334011		,	,	IPR000705Family,Galactokinase
CLONE_150	DQ322665_1	GO:0005524 ATP binding,GO:0004672 protein kinase activity,, ,	GO:0006468 protein amino acid phosphorylation,	,	IPR000719Domain,Protein kinase, core
CLONE_151	AK334011		,	,	IPR000705Family,Galactokinase
CLONE_152	tplb0012n14	GO:0005524 ATP binding,GO:0004672 protein kinase activity,, ,	GO:0006468 protein amino acid phosphorylation,	,	IPR000719Domain,Protein kinase, core
CLONE_153	tplb0012n14	GO:0005524 ATP binding,GO:0004672 protein kinase activity,, ,	GO:0006468 protein amino acid phosphorylation,	,	IPR000719Domain,Protein kinase, core
CLONE_154	tplb0010c24	GO:0003723 RNA binding	,	,	IPR004087Domain,K Homology
CLONE_155	AK331691		,	,	,
CLONE_156	tplb0046h23	GO:0046872 metal ion binding	GO:0030001 metal ion transport,	,	IPR006780Family,YABBY protein
CLONE_157	tplb0041e10		,	,	,
CLONE_158	AY625680_1		,	,	IPR000905Domain,Peptidase M22, glycoprotease
CLONE_159	AK331691		,	,	,
CLONE_160	X76181_2	GO:0004190 aspartic-type endopeptidase activity	GO:0006508 proteolysis,	,	,
CLONE_161	EF208804_1		,	,	IPR000991Domain,Glutamine amidotransferase class-I, C-terminal
CLONE_162	tplb0041e10		,	,	,
CLONE_163	AK335749		,	,	IPR002068Domain,Heat shock protein Hsp20
CLONE_164	AK334809		,	,	IPR002109Domain,Glutaredoxin
CLONE_165	X62476_1		GO:0006950 response to stress,GO:0009415 response to water	,	IPR000167Family,Dehydrin
CLONE_166	AK334809		,	,	IPR002109Domain,Glutaredoxin
CLONE_167	AK330154		,	,	IPR006041Domain,Pollen Ole e 1 allergen and extensin
CLONE_168	AK331840	GO:0005524 ATP binding, GO:0004830 tryptophan-tRNA ligase activity,, ,	GO:0006436 tryptophanyl-tRNA aminoacylation,	,	IPR001412Family,Aminoacyl-tRNA synthetase, class I
CLONE_169	tplb0028e21		,	,	,
CLONE_170	AK335755		,	,	IPR000232Domain,Heat shock factor (HSF)-type, DNA-binding
CLONE_171	AK331460	GO:0016874 ligase activity	,	,	IPR000022Domain,Carboxyl transferase
CLONE_172	tplb0046j19	GO:0005506 iron ion binding,GO:0016491 oxidoreductase activity,, ,	GO:0006633 fatty acid biosynthetic process, GO:0055114 oxidation reduction	GO:0005783 endoplasmic reticulum,	IPR006694Domain,Fatty acid hydroxylase
CLONE_173	AK336066	GO:0003824 catalytic activity	,	,	IPR000073Domain,Alpha/beta hydrolase fold-1
CLONE_174	AK331460	GO:0016874 ligase activity	,	,	IPR000022Domain,Carboxyl transferase
CLONE_175	AK336066	GO:0003824 catalytic activity	,	,	IPR000073Domain,Alpha/beta hydrolase fold-1
CLONE_176	AK333490	GO:0003676 nucleic acid binding, GO:0008270 zinc ion binding,, ,	,	GO:0005634 nucleus,	IPR003604Domain,Zinc finger, U1-type
CLONE_177	AK331186		,	,	,
CLONE_178	AK334565		,	,	IPR006596Domain,Nucleotide binding protein, PINc
CLONE_179	AK331186		,	,	,
CLONE_180	tplb0004i12		,	,	IPR000644Domain,Cystathionine beta-synthase, core
CLONE_181	AK331186		,	,	,
CLONE_182	AK332914	GO:0000166 nucleotide binding	,	,	IPR000504Domain,RNA-binding region RNP-1 (RNA recognition motif)
CLONE_183	tplb0010d07		,	,	IPR003892Domain,Ubiquitin system component Cue
CLONE_184	AK332914	GO:0000166 nucleotide binding	,	,	IPR000504Domain,RNA-binding region RNP-1 (RNA recognition motif)
CLONE_185	tplb0059p05		,	,	IPR001938Family,Thaumatin, pathogenesis-related
CLONE_186	tplb0048e10		,	,	,
CLONE_187	AK334474		,	,	,
CLONE_188	AK333917		,	,	IPR000403Domain,Phosphatidylinositol 3- and 4-kinase, catalytic
CLONE_189	AK334474		,	,	,
CLONE_190	tplb0004i12		,	,	IPR000644Domain,Cystathionine beta-synthase, core
CLONE_191	tplb0007m05		,	,	IPR001932Domain,Protein phosphatase 2C-related
CLONE_192	AK333004	GO:0003824 catalytic activity	GO:0009116 nucleoside metabolism,	,	IPR000845Family,Purine and other phosphorylases, family 1
CLONE_193	tplb0010d07		,	,	IPR003892Domain,Ubiquitin system component Cue
CLONE_194	tplb0011p19	GO:0003735 structural constituent of ribosome	GO:0006414 translational elongation,	GO:0005622 intracellular, GO:0005840 ribosome	IPR001813Family,Ribosomal protein 60S
CLONE_195	tplb0046j19	GO:0005506 iron ion binding, GO:0016491 oxidoreductase activity,, ,	GO:0006633 fatty acid biosynthetic process, GO:0055114 oxidation reduction	GO:0005783 endoplasmic reticulum,	IPR006694Domain,Fatty acid hydroxylase
CLONE_196	AK330824	GO:0031072 heat shock protein binding	,	,	IPR001623Domain,Heat shock protein DnaJ, N-terminal
CLONE_197	tplb0012n14	GO:0005524 ATP binding, GO:0004672 protein kinase activity,, ,	GO:0006468 protein amino acid phosphorylation,	,	IPR000719Domain,Protein kinase, core
CLONE_198	tplb0042i24		,	,	,
CLONE_199	tplb0049b21		,	,	,
CLONE_200	AK333347		,	,	IPR006459Family,Conserved hypothetical protein CHP1569, integral membrane plant
CLONE_201	AK331520	GO:0008270 zinc ion binding	,	,	IPR000313Domain,PWWP
CLONE_202	AK336169		,	,	,
CLONE_203	tplb0030o06		,	,	,
CLONE_204	AK335596		,	,	,
CLONE_205	tplb0047n10		,	,	,
